# Supplementary material for: Persistent circulation of a fluoroquinolone-resistant Salmonella enterica Typhi clone in the Indian subcontinent
Source: J Antimicrob Chemother. 2019 Oct 26;75(2):337–41. doi: 10.1093/jac/dkz435 (PMC7223262; doi:10.1093/jac/dkz435)
Supplement: dkz435_Supplementary_Data [file dkz435_supplementary_data.zip]

Archive with 2 entries (2 files):
- Figures_S1_and_S2.docx
- Tables_S1_and_S2.xlsx
