# Supplementary material for: Persistent circulation of a fluoroquinolone-resistant Salmonella enterica Typhi clone in the Indian subcontinent
Source: J Antimicrob Chemother. 2019 Oct 26;75(2):337–41. doi: 10.1093/jac/dkz435 (PMC7223262; doi:10.1093/jac/dkz435)
Supplement: dkz435_Supplementary_Data [file dkz435_supplementary_data.zip › Tables_S1_and_S2.xlsx]

## Sheet: Table S1. S.Typhi
Accession_number	Sanger_ID	GyrA S83F	GyrA S83Y	GyrA D87N	GyrA D87Y	ParC S80I	ParC E84G	ParE A364V	GyrB S464F	Phenotypic_Fluoroquinolone_resistance	Genotype	Isolate_from_adult/child	Isolate_from_inpatient/outpatient	month_and_year_of_isolation
ERS1867174	23733_3#1	Yes	-	-	-	-	Yes	-	-	Yes	4.3.1.2	adult	Inpatient	2016-10-01
ERS1867181	23733_3#10	-	Yes	-	-	-	-	-	-	Yes	4.3.1.1	adult	Outpatient	2016-11-01
ERS1867183	23733_3#11	-	Yes	-	-	-	-	-	-	Yes	4.3.1.2	adult	Outpatient	2017-06-01
ERS1867184	23733_3#12	-	Yes	-	-	-	-	-	-	Yes	4.3.1.2	adult	Inpatient	2016-11-01
ERS1867185	23733_3#13	Yes	-	Yes	-	Yes	-	-	-	Yes	4.3.1.2	child	Inpatient	2016-10-01
ERS1867186	23733_3#14	-	Yes	-	-	-	-	-	-	Yes	4.3.1.2	adult	Outpatient	2016-12-01
ERS1867187	23733_3#15	Yes	-	Yes	-	Yes	-	-	-	Yes	4.3.1.2	adult	Inpatient	2016-08-01
ERS1867188	23733_3#16	Yes	-	Yes	-	Yes	-	-	-	Yes	4.3.1.2	child	Outpatient	2017-03-01
ERS1867189	23733_3#17	-	Yes	-	-	-	-	-	-	Yes	4.3.1.1	adult	Outpatient	2016-08-01
ERS1867190	23733_3#18	-	Yes	-	-	-	-	-	-	Yes	4.3.1.2	adult	Inpatient	2017-04-01
ERS1867191	23733_3#19	-	Yes	-	-	-	-	-	-	Yes	4.3.1.2	adult	Inpatient	2017-05-01
ERS1867173	23733_3#2	-	Yes	-	-	-	-	-	-	Yes	4.3.1.2	child	Inpatient	2016-12-01
ERS1867192	23733_3#20	-	Yes	-	-	-	-	-	-	Yes	4.3.1.1	child	Inpatient	2016-09-01
ERS1867195	23733_3#21	Yes	-	-	-	-	-	-	-	Yes	2.5.1	adult	Inpatient	2016-08-01
ERS1867193	23733_3#22	-	Yes	-	-	-	-	-	-	Yes	4.3.1.1	child	Inpatient	2016-08-01
ERS1867194	23733_3#23	-	Yes	-	-	-	-	-	-	Yes	4.3.1.2	adult	Outpatient	2016-08-01
ERS1867197	23733_3#24	-	-	-	-	-	-	-	Yes	Yes	4.3.1.1	adult	Outpatient	2016-12-01
ERS1867196	23733_3#25	-	Yes	-	-	-	-	-	-	Yes	4.3.1.1	adult	Outpatient	2016-12-01
ERS1867198	23733_3#26	Yes	-	-	-	-	-	-	-	Yes	4.3.1.2	adult	Inpatient	2016-08-01
ERS1867199	23733_3#27	Yes	-	-	-	-	-	-	-	Yes	4.3.1.2	adult	Inpatient	2016-06-01
ERS1867200	23733_3#28	-	Yes	-	-	-	-	-	-	Yes	4.3.1.2	adult	Inpatient	2016-10-01
ERS1867201	23733_3#29	-	Yes	-	-	-	-	-	-	Yes	4.3.1.1	child	Inpatient	2017-03-01
ERS1867175	23733_3#3	Yes	-	Yes	-	Yes	-	-	-	Yes	4.3.1.2	child	Inpatient	2017-03-01
ERS1867202	23733_3#30	-	Yes	-	-	-	-	-	-	Yes	4.3.1.2	adult	Outpatient	2017-03-01
ERS1867203	23733_3#31	-	Yes	-	-	-	-	Yes	-	Yes	3.3.1	adult	Inpatient	2017-03-01
ERS1867205	23733_3#33	Yes	-	-	-	-	Yes	-	-	Yes	4.3.1.2	adult	Outpatient	2017-06-01
ERS1867206	23733_3#34	-	Yes	-	-	-	-	-	-	Yes	4.3.1.1	adult	Inpatient	2017-03-01
ERS1867207	23733_3#35	-	Yes	-	-	-	-	-	-	Yes	4.3.1.2	adult	Inpatient	2017-03-01
ERS1867208	23733_3#36	-	Yes	-	-	-	-	-	-	Yes	4.3.1.2	child	Outpatient	2017-04-01
ERS1867209	23733_3#37	-	Yes	-	-	-	-	-	-	Yes	4.3.1.1	adult	Inpatient	2017-04-01
ERS1867210	23733_3#38	-	Yes	-	-	-	-	-	-	Yes	4.3.1.1	adult	Inpatient	2017-04-01
ERS1867211	23733_3#39	Yes	-	-	-	-	Yes	-	-	Yes	4.3.1.2	adult	Inpatient	2017-03-01
ERS1867212	23733_3#40	Yes	-	Yes	-	Yes	-	-	-	Yes	4.3.1.2	adult	Inpatient	2017-05-01
ERS1867213	23733_3#41	-	-	Yes	-	-	-	-	-	Yes	3.0.1	adult	Inpatient	2017-05-01
ERS1867214	23733_3#42	-	Yes	-	-	-	-	-	-	Yes	4.3.1.2	adult	Inpatient	2017-05-01
ERS1867215	23733_3#43	Yes	-	-	-	-	-	Yes	-	Yes	3.3.1	adult	Inpatient	2017-05-01
ERS1867216	23733_3#44	-	Yes	-	-	-	-	-	-	Yes	4.3.1.2	child	Inpatient	2017-05-01
ERS1867217	23733_3#45	Yes	-	Yes	-	Yes	-	-	-	Yes	4.3.1.2	adult	Inpatient	2017-05-01
ERS1867218	23733_3#46	Yes	-	-	-	-	-	Yes	-	Yes	3.3.1	adult	Inpatient	2017-05-01
ERS1867219	23733_3#47	-	Yes	-	-	-	-	-	-	Yes	4.3.1.2	adult	Outpatient	2017-05-01
ERS1867220	23733_3#48	Yes	-	-	-	-	Yes	-	-	Yes	4.3.1.2	adult	Inpatient	2017-05-01
ERS1867222	23733_3#49	-	Yes	-	-	-	-	-	-	Yes	4.3.1.2	child	Inpatient	2017-05-01
ERS1867177	23733_3#5	Yes	-	Yes	-	Yes	-	-	-	Yes	4.3.1.2	child	Outpatient	2017-06-01
ERS1867221	23733_3#50	-	Yes	-	-	-	-	-	-	Yes	4.3.1.1	child	Inpatient	2017-03-01
ERS1867225	23733_3#51	-	-	-	-	-	-	-	-	-	2.2.2	adult	Inpatient	2017-06-01
ERS1867224	23733_3#52	Yes	-	Yes	-	Yes	-	-	-	Yes	4.3.1.2	adult	Inpatient	2017-06-01
ERS1867223	23733_3#53	Yes	-	-	-	-	-	-	-	Yes	4.3.1.2	child	Inpatient	2017-03-01
ERS1867226	23733_3#54	Yes	-	Yes	-	Yes	-	-	-	Yes	4.3.1.2	adult	Outpatient	2017-03-01
ERS1867227	23733_3#55	Yes	-	Yes	-	Yes	-	-	-	Yes	4.3.1.2	child	Outpatient	2016-07-01
ERS1867228	23733_3#56	-	Yes	-	-	-	-	-	-	Yes	4.3.1.2	child	Outpatient	2016-08-01
ERS1867229	23733_3#57	Yes	-	Yes	-	Yes	-	-	-	Yes	4.3.1.2	adult	Inpatient	2016-09-01
ERS1867230	23733_3#58	-	Yes	-	-	-	-	-	-	Yes	4.3.1.1	child	Inpatient	2017-06-01
ERS1867231	23733_3#59	Yes	-	Yes	-	Yes	-	-	-	Yes	4.3.1.2	child	Inpatient	2016-09-01
ERS1867178	23733_3#6	Yes	-	Yes	-	Yes	-	-	-	Yes	4.3.1.2	child	Outpatient	2016-07-01
ERS1867232	23733_3#60	-	Yes	-	-	-	-	-	-	Yes	4.3.1.1	adult	Inpatient	2016-06-01
ERS1867233	23733_3#61	Yes	-	Yes	-	Yes	-	-	-	Yes	4.3.1.2	adult	Inpatient	2016-06-01
ERS1867234	23733_3#62	-	Yes	-	-	-	-	-	-	Yes	4.3.1.1	adult	Inpatient	2016-07-01
ERS1867235	23733_3#63	-	Yes	-	-	-	-	-	-	Yes	4.3.1.2	child	Inpatient	2016-06-01
ERS1867236	23733_3#64	-	Yes	-	-	-	-	-	-	Yes	4.3.1.2	child	Inpatient	2016-06-01
ERS1867237	23733_3#65	Yes	-	-	-	-	-	-	-	Yes	4.3.1.2	child	Inpatient	2016-06-01
ERS1867238	23733_3#66	Yes	-	-	-	-	-	-	-	Yes	4.3.1.2	adult	Inpatient	2016-10-01
ERS1867179	23733_3#7	Yes	-	Yes	-	Yes	-	-	-	Yes	4.3.1.2	adult	Inpatient	2016-10-01
ERS1867180	23733_3#8	Yes	-	-	-	-	-	-	-	Yes	4.3.1.2	adult	Inpatient	2016-11-01
ERS1867182	23733_3#9	Yes	-	Yes	-	Yes	-	-	-	Yes	4.3.1.2	child	Inpatient	2016-11-01
ERS1867239	23733_4#1	-	Yes	-	-	-	-	-	-	Yes	4.3.1.1	adult	Outpatient	2016-11-01
ERS1867248	23733_4#10	-	Yes	-	-	-	-	-	-	Yes	4.3.1.2	adult	Outpatient	2017-03-01
ERS1867249	23733_4#11	Yes	-	-	-	-	Yes	-	-	Yes	4.3.1.2	child	Outpatient	2016-11-01
ERS1867250	23733_4#12	-	Yes	-	-	-	-	-	-	-	4.3.1.2	adult	Inpatient	2016-11-01
ERS1867251	23733_4#13	Yes	-	-	-	-	Yes	-	-	Yes	4.3.1.2	child	Inpatient	2016-11-01
ERS1867252	23733_4#14	-	Yes	-	-	-	-	-	-	Yes	4.3.1.1	adult	Outpatient	2017-03-01
ERS1867253	23733_4#15	Yes	-	-	-	-	-	Yes	-	Yes	3.3.1	adult	Outpatient	2017-02-01
ERS1867254	23733_4#16	Yes	-	-	-	-	Yes	-	-	Yes	4.3.1.2	adult	Inpatient	2017-02-01
ERS1867256	23733_4#17	-	Yes	-	-	-	-	-	-	Yes	4.3.1.2	adult	Outpatient	2017-03-01
ERS1867257	23733_4#18	Yes	-	Yes	-	Yes	-	-	-	Yes	4.3.1.2	child	Outpatient	2016-12-01
ERS1867258	23733_4#19	Yes	-	-	-	-	-	-	-	Yes	3.1.1	adult	Outpatient	2017-03-01
ERS1867240	23733_4#2	-	Yes	-	-	-	-	-	-	Yes	4.3.1.2	child	Outpatient	2016-12-01
ERS1867259	23733_4#20	Yes	-	Yes	-	Yes	-	-	-	Yes	4.3.1.2	adult	Inpatient	2016-11-01
ERS1867260	23733_4#21	-	Yes	-	-	-	-	-	-	Yes	4.3.1.2	adult	Outpatient	2017-01-01
ERS1867261	23733_4#22	-	Yes	-	-	-	-	-	-	Yes	4.3.1.2	adult	Outpatient	2017-01-01
ERS1867262	23733_4#23	-	Yes	-	-	-	-	-	-	Yes	4.3.1.1	adult	Inpatient	2017-01-01
ERS1867263	23733_4#24	Yes	-	Yes	-	Yes	-	-	-	Yes	4.3.1.2	adult	Inpatient	2017-01-01
ERS1867264	23733_4#25	-	Yes	-	-	-	-	-	-	Yes	4.3.1.2	adult	Inpatient	2017-01-01
ERS1867265	23733_4#26	Yes	-	-	-	-	-	-	-	Yes	4.3.1.2	adult	Inpatient	2017-03-01
ERS1867266	23733_4#27	Yes	-	-	-	-	Yes	-	-	Yes	4.3.1.2	adult	Outpatient	2017-03-01
ERS1867267	23733_4#28	-	Yes	-	-	-	-	-	-	Yes	4.3.1.2	adult	Outpatient	2017-03-01
ERS1867241	23733_4#3	Yes	-	Yes	-	Yes	-	-	-	Yes	4.3.1.2	adult	Outpatient	2017-02-01
ERS1867269	23733_4#30	Yes	-	-	-	-	-	-	-	Yes	4.3.1.2	child	Inpatient	2016-06-01
ERS1867270	23733_4#31	-	Yes	-	-	-	-	-	-	Yes	4.3.1.1	child	Inpatient	2016-06-01
ERS1867271	23733_4#32	-	Yes	-	-	-	-	-	-	Yes	4.3.1.1	adult	Inpatient	2016-10-01
ERS1867272	23733_4#33	Yes	-	-	-	-	-	Yes	-	Yes	3.3.1	child	Inpatient	2016-10-01
ERS1867273	23733_4#34	-	-	-	-	-	-	-	-	-	2.2.2	child	Inpatient	2016-06-01
ERS1867274	23733_4#35	-	Yes	-	-	-	-	-	-	Yes	4.3.1.1	adult	Outpatient	2016-11-01
ERS1867242	23733_4#4	Yes	-	-	-	-	Yes	-	-	Yes	4.3.1.2	child	Inpatient	2016-07-01
ERS1867243	23733_4#5	-	Yes	-	-	-	-	-	-	Yes	4.3.1.2	adult	Inpatient	2016-10-01
ERS1867290	23733_4#51	Yes	-	-	-	-	-	-	-	Yes	4.3.1.2	child	Inpatient	2016-09-01
ERS1867291	23733_4#52	Yes	-	Yes	-	Yes	-	-	-	Yes	4.3.1.2	adult	Outpatient	2017-02-01
ERS1867244	23733_4#6	-	-	-	Yes	-	-	Yes	-	Yes	3.3.1	adult	Inpatient	2016-11-01
ERS1867304	23733_4#65	Yes	-	-	-	-	-	Yes	-	Yes	3.3.1	adult	Inpatient	2016-11-01
ERS1867245	23733_4#7	-	Yes	-	-	-	-	-	-	Yes	4.3.1.1	child	Inpatient	2016-11-01
ERS1867246	23733_4#8	-	Yes	-	-	-	-	-	-	Yes	4.3.1.1	adult	Inpatient	2017-06-01
ERS1867247	23733_4#9	-	Yes	-	-	-	-	-	-	Yes	4.3.1.2	adult	Inpatient	2016-07-01

## Sheet: Table S2. S.Paratyphi A
Accession_number	Sanger_ID	gyrA S83F	GyrA S83Y	GyrA D87N	GyrA 87Y	ParC S80I	ParC E84G	ParE A364V	Phenotypic_Fluoroquinolone_resistance	Lineage	Isolate_from_adult/child	Isolate_from_inpatient/outpatient	month_and_year_of_isolation
ERS1867280	23733_4#40	gyrA S83F	NA	NA	NA	NA	NA	NA	Yes	1C4	child	Inpatient	2017-02-01
ERS1867292	23733_4#53	gyrA S83F	NA	NA	NA	NA	NA	NA	Yes	1C4	child	Inpatient	2017-06-01
ERS1867293	23733_4#54	gyrA S83F	NA	NA	NA	NA	NA	NA	Yes	1A1	child	Inpatient	2017-06-01
ERS1867301	23733_4#62	NA	gyrA S83Y	NA	NA	NA	NA	NA	NA	1C5	child	Inpatient	2017-06-01
ERS1867176	23733_3#4	gyrA S83F	NA	NA	NA	NA	NA	NA	Yes	1C4	adult	Inpatient	2017-06-01
ERS1867294	23733_4#55	NA	gyrA S83Y	NA	NA	NA	NA	NA	NA	1C5	adult	Inpatient	2017-06-01
ERS1867295	23733_4#56	gyrA S83F	NA	NA	NA	NA	NA	NA	Yes	1A1	adult	Inpatient	2017-06-01
ERS1867296	23733_4#57	gyrA S83F	NA	NA	NA	NA	NA	NA	Yes	1A1	adult	Inpatient	2017-06-01
ERS1867297	23733_4#58	NA	gyrA S83Y	NA	NA	NA	NA	NA	Yes	1C5	adult	Outpatient	2017-06-01
ERS1867298	23733_4#59	gyrA S83F	NA	NA	NA	NA	NA	NA	Yes	1C4	adult	Inpatient	2017-02-01
ERS1867299	23733_4#60	gyrA S83F	NA	NA	NA	NA	NA	NA	Yes	1A1	adult	Inpatient	2016-12-01
ERS1867300	23733_4#61	gyrA S83F	NA	NA	NA	NA	NA	NA	Yes	1A1	adult	Inpatient	2017-03-01
ERS1867302	23733_4#63	gyrA S83F	NA	NA	NA	NA	NA	NA	Yes	1A1	adult	Inpatient	2017-03-01
ERS1867303	23733_4#64	NA	gyrA S83Y	NA	NA	NA	NA	NA	Yes	1C5	adult	Outpatient	2017-03-01
